# Supplementary material for: Ethyl Acetate Fractions of Papaver rhoeas L. and Papaver nudicaule L. Exert Antioxidant and Anti-Inflammatory Activities
Source: Antioxidants (Basel). 2021 Nov 26;10(12):1895. doi: 10.3390/antiox10121895 (PMC8750608; doi:10.3390/antiox10121895)
Supplement: Supplementary file 1 [file antioxidants-10-01895-s001.zip]

Archive with 1 entries (1 files):
- antioxidants-1473247-supplementary.pdf
